# Supplementary material for: Multiplex Microscopy Assay for Assessment of Therapeutic and Serum Antibodies against Emerging Pathogens
Source: Viruses. 2024 Sep 17;16(9):1473. doi: 10.3390/v16091473 (PMC11437451; doi:10.3390/v16091473)
Supplement: Supplementary file 1 [file viruses-16-01473-s001.zip]

Archive with 1 entries (1 files):
- viruses-3168511-Supplementary-published update.pdf
